# Supplementary material for: Precise atom-to-atom mapping for organic reactions via human-in-the-loop machine learning
Source: Nat Commun. 2024 Mar 13;15:2250. doi: 10.1038/s41467-024-46364-y (PMC10937625; doi:10.1038/s41467-024-46364-y)
Supplement: Supplementary file 4 — Source Data [file 41467_2024_46364_MOESM4_ESM.zip]

Archive with 9 entries (8 files):
- Source Data files/
- Source Data files/.DS_Store
- __MACOSX/Source Data files/._.DS_Store
- Source Data files/Figure 4.xlsx
- __MACOSX/Source Data files/._Figure 4.xlsx
- Source Data files/Figure 5.xlsx
- __MACOSX/Source Data files/._Figure 5.xlsx
- Source Data files/Figure 3.xlsx
- __MACOSX/Source Data files/._Figure 3.xlsx
