# Supplementary material for: Precise atom-to-atom mapping for organic reactions via human-in-the-loop machine learning
Source: Nat Commun. 2024 Mar 13;15:2250. doi: 10.1038/s41467-024-46364-y (PMC10937625; doi:10.1038/s41467-024-46364-y)
Supplement: Supplementary file 4 — Source Data [file 41467_2024_46364_MOESM4_ESM.zip › Source Data files/Figure 4.xlsx]

## Sheet: Figure 4a
Figure 4a
		Dataset	RXNMapper	LocalMapper
	Dataset	0.009	0.076	0.01
	RXNMapper	0.076	0.011	0.008
	LocalMapper	0.01	0.008	0.077

## Sheet: Figure 4d
Figure 4d
	Ester hydrolysis	Esterification	Acetal hydrolysis	Others
	0.817	0.081	0.036	0.066
