# Supplementary material for: Precise atom-to-atom mapping for organic reactions via human-in-the-loop machine learning
Source: Nat Commun. 2024 Mar 13;15:2250. doi: 10.1038/s41467-024-46364-y (PMC10937625; doi:10.1038/s41467-024-46364-y)
Supplement: Supplementary file 4 — Source Data [file 41467_2024_46364_MOESM4_ESM.zip › Source Data files/Figure 5.xlsx]

## Sheet: Figure 5a
Figure 5a
	mdoel	more than GT	same with GT	fewer than GT
	LocalMapper	2	0	0
	RXNMapper	4	3	20
	GraphMapper	13	2	1

## Sheet: Figure 5b
Figure 5b
	mdoel	more than GT	same with GT	fewer than GT
	LocalMapper	9	1	1
	RXNMapper	10	3	2
	GraphMapper	17	2	2

## Sheet: Figure 5c
Figure 5c
	mdoel	more than GT	same with GT	fewer than GT
	LocalMapper	13	3	3
	RXNMapper	12	4	9
	GraphMapper	13	2	6
