# Supplementary material for: Precise atom-to-atom mapping for organic reactions via human-in-the-loop machine learning
Source: Nat Commun. 2024 Mar 13;15:2250. doi: 10.1038/s41467-024-46364-y (PMC10937625; doi:10.1038/s41467-024-46364-y)
Supplement: Supplementary file 4 — Source Data [file 41467_2024_46364_MOESM4_ESM.zip › Source Data files/Figure 3.xlsx]

## Sheet: Figure 3a
Figure 3a
	Iteration	Sampled reactions	Sampled reactions	Conf. predictions	Conf. predictions	Verified templates
	1	200	0.00400032	29831	0.596668	90
	2	400	0.00800064	44066	0.881391	209
	3	600	0.012001	46463	0.929334	348
	4	800	0.0160013	46957	0.939215	467
	5	1000	0.0200016	47179	0.943655	555
